# Supplementary material for: Nanoporous Carbon Electrodes Derived from Coffee Side Streams for Supercapacitors in Aqueous Electrolytes
Source: Nanomaterials (Basel). 2022 Aug 1;12(15):2647. doi: 10.3390/nano12152647 (PMC9370518; doi:10.3390/nano12152647)
Supplement: Supplementary file 1 [file nanomaterials-12-02647-s001.zip]

Archive with 1 entries (1 files):
- nanomaterials-1806464-supplementary.pdf
